# Supplementary material for: TRIM38 triggers the uniquitination and degradation of glucose transporter type 1 (GLUT1) to restrict tumor progression in bladder cancer
Source: J Transl Med. 2021 Dec 14;19:508. doi: 10.1186/s12967-021-03173-x (PMC8670142; doi:10.1186/s12967-021-03173-x)
Supplement: Supplementary file 1 — Additional file 1: Table S1. Summary of a list of UPS-related genes. [file 12967_2021_3173_MOESM1_ESM.xls]

## Sheet: Total ubiquitin genes
Table S1. Summary of a list of UPS-related genes.
ATXN3
ATXN3L
BAP1
BRCC3
COPS5
COPS6
CYLD
JOSD1
JOSD2
LOC162632
LOC220594
MYSM1
OTUB1
OTUB2
OTUD1
OTUD4
OTUD5
OTUD6A
OTUD6B
OTUD7A
OTUD7B
PARP11
PRPF8
PSMD14
PSMD7
STAMBP
STAMBPL1
TNFAIP3
UCHL1
UCHL3
UCHL5
USP1
USP10
USP11
USP12
USP13
USP14
USP15
USP16
USP17
USP18
USP19
USP2
USP20
USP21
USP22
USP24
USP25
USP26
USP27X
USP28
USP29
USP3
USP30
USP31
USP32
USP33
USP34
USP35
USP36
USP37
USP38
USP39
USP4
USP40
USP42
USP43
USP44
USP45
USP46
USP47
USP48
USP49
USP5
USP50
USP51
USP53
USP54
USP6
USP6NL
USP7
USP8
USP9X
USP9Y
USPL1
VCPIP1
YOD1
ZRANB1
UBE2G2
UBE2H
UBE2D4
UBE2W
UBE2Q2
UBE2U
AMFR
ANAPC11
ANKIB1
APBB1
APBB2
APBB3
API5
ARHGAP12
ARHGAP27
ARHGAP9
ARIH1
ARIH2
BAG3
BARD1
BFAR
BIRC2
BIRC3
BIRC5
BIRC6
BIRC7
BIRC8
BMI1
BRAP
BRCA1
CBL
CBLB
CBLC
CBLL1
CBX4
CCNB1IP1
CCNF
CEP164
CGRRF1
CHFR
CNOT4
COMMD3
CUL9
CYHR1
DCST1
DGCR8
DMD
DRP2
DTX1
DTX2
DTX3
DTX3L
DTX4
DZIP3
ENC1
FANCL
FBXL22
FBXO32
FBXO47
FBXW10
FNBP4
FRMPD4
FTSJD2
GAS7
Gene
HACE1
HECTD1
HECTD2
HECTD3
HECW1
HECW2
HERC1
HERC2
HERC3
HERC4
HERC5
HERC6
HLTF
HUWE1
IQGAP1
IQGAP2
ITCH
KCMF1
KIAA0317
LMO7
LNX1
LNX2
LONRF1
LONRF2
LONRF3
LRSAM1
MAGI1
MAGI2
MAGI3
MALT1
MAP3K1
MDM2
MDM4
MEX3A
MEX3B
MEX3C
MEX3D
MGRN1
MIB1
MIB2
MID1
MID2
MKRN1
MKRN2
MKRN3
MLL2
MLL3
MNAT1
MRPL49
MSL2
MUL1
MYCBP2
MYLIP
NAIP
NCCRP1
NEDD4
NEDD4L
NEDD8
NEURL
NEURL3
NFX1
NFXL1
NHLRC1
NSMCE2
PARK2
PCGF1
PCGF2
PCGF3
PCGF5
PCGF6
PCIF1
PDZRN3
PDZRN4
PEX10
PHF7
PHRF1
PIAS1
PIAS2
PIAS3
PIAS4
PIN1
PIN1L
PJA1
PJA2
PLEKHA5
PLEKHA7
PML
PPIL2
PPP1R11
PQBP1
PRAM1
PRPF19
PRPF40A
PRPF40B
RAD18
RAG1
RAPSN
RBBP6
RBCK1
RBX1
RC3H1
RC3H2
RCHY1
RFFL
RFPL1
RFPL2
RFPL3
RFPL4A
RFPL4B
RFWD2
RFWD3
RING1
RNF10
RNF103
RNF11
RNF111
RNF112
RNF113A
RNF113B
RNF114
RNF115
RNF121
RNF122
RNF123
RNF125
RNF126
RNF128
RNF13
RNF130
RNF133
RNF135
RNF138
RNF139
RNF14
RNF141
RNF144A
RNF144B
RNF145
RNF146
RNF148
RNF149
RNF150
RNF151
RNF152
RNF157
RNF165
RNF166
RNF167
RNF168
RNF169
RNF17
RNF170
RNF175
RNF180
RNF181
RNF182
RNF183
RNF185
RNF186
RNF19A
RNF19B
RNF2
RNF20
RNF207
RNF208
RNF212
RNF213
RNF214
RNF215
RNF216
RNF217
RNF219
RNF220
RNF222
RNF24
RNF25
RNF26
RNF31
RNF32
RNF34
RNF38
RNF39
RNF4
RNF40
RNF41
RNF43
RNF44
RNF5
RNF6
RNF7
RNF8
RNFT1
RNFT2
RSPRY1
SAV1
SETD2
SFRS2IP
SH3RF1
SH3RF2
SH3RF3
SHPRH
SIAH1
SIAH2
SMURF1
SMURF2
STUB1
STXBP4
SYVN1
TCERG1
TCERG1L
TNFAIP3
TOPORS
TRAF2
TRAF3
TRAF4
TRAF5
TRAF6
TRAF7
TRAIP
TRIM10
TRIM11
TRIM13
TRIM15
TRIM17
TRIM2
TRIM21
TRIM22
TRIM23
TRIM24
TRIM25
TRIM26
TRIM27
TRIM28
TRIM3
TRIM31
TRIM32
TRIM33
TRIM34
TRIM35
TRIM36
TRIM37
TRIM38
TRIM39
TRIM4
TRIM40
TRIM41
TRIM42
TRIM43
TRIM45
TRIM46
TRIM47
TRIM48
TRIM49
TRIM5
TRIM50
TRIM52
TRIM54
TRIM55
TRIM56
TRIM58
TRIM59
TRIM6
TRIM60
TRIM61
TRIM62
TRIM63
TRIM64
TRIM65
TRIM67
TRIM68
TRIM69
TRIM7
TRIM71
TRIM72
TRIM74
TRIM8
TRIM9
TRIML1
TRIP12
TTC3
UBE3A
UBE3B
UBE3C
UBE4A
UBE4B
UBOX5
UBR1
UBR2
UBR3
UBR4
UBR5
UBR7
UHRF1
UHRF2
UNK
UNKL
UTRN
VPS11
VPS18
VPS41
VPS8
WAC
WBP4
WDSUB1
WHSC1
WWC1
WWC2
WWOX
WWP1
WWP2
WWTR1
XIAP
YAP1
ZFPL1
ZMIZ1
ZMIZ2
ZNF598
ZNF645
ZNRF1
ZNRF2
ZNRF3
ZNRF4
ZSWIM2
SPOP
KEAP1
