# Supplementary material for: TRIM38 triggers the uniquitination and degradation of glucose transporter type 1 (GLUT1) to restrict tumor progression in bladder cancer
Source: J Transl Med. 2021 Dec 14;19:508. doi: 10.1186/s12967-021-03173-x (PMC8670142; doi:10.1186/s12967-021-03173-x)
Supplement: Supplementary file 2 — Additional file 2: Table S2. Univariate Cox regression analysis identifying survival-related UPS genes. [file 12967_2021_3173_MOESM2_ESM.xls]

Table S2.Univariate Cox regression analysis identifying survival-related UPS genes.
gene	HR	z	pvalue
TRIM38	0.258953932	-4.922074544	8.56E-07
TRIML1	2.340126618	4.140485994	3.47E-05
TRIM26	0.115087533	-4.012289466	6.01E-05
PCGF3	0.242767495	-3.952920547	7.72E-05
TRIM27	0.171311975	-3.882556015	0.000103364
RNF19A	0.302807699	-3.748694885	0.000177757
RNF34	0.153973606	-3.583806826	0.000338623
DTX4	0.56328696	-3.565585091	0.000363045
TRIM74	0.09155897	-3.528761295	0.00041751
RBCK1	0.145950295	-3.489598028	0.000483748
UCHL1	1.420582556	3.46089038	0.000538392
USP3	0.308833678	-3.21510182	0.001303983
TRIM56	0.332798552	-3.114473233	0.001842737
RNF217	1.655180929	3.064825688	0.002177969
FNBP4	0.284416242	-3.060625642	0.002208751
WWTR1	2.052578519	3.024147846	0.002493346
USP13	1.963890634	3.005580191	0.002650747
TRIM31	0.781525261	-2.984003285	0.002845037
TRIM48	16.15031516	2.964018238	0.003036503
TRIM9	1.608877697	2.961493004	0.003061514
DTX2	0.369232868	-2.93993482	0.003282813
TRIM52	0.431342712	-2.928330829	0.003407872
RNF44	0.341169353	-2.915498652	0.003551206
TRIM39	0.280172994	-2.881030158	0.003963777
FANCL	0.362365522	-2.865199269	0.004167469
TRAF5	0.52075136	-2.837060331	0.004553101
COPS5	0.211824399	-2.806107583	0.005014395
TRAF4	0.497253018	-2.777759407	0.005473513
RNF26	3.645831862	2.772470359	0.005563259
STAMBPL1	0.542290314	-2.744878679	0.006053327
MYLIP	0.574510297	-2.739006829	0.006162509
RNF103	0.333425303	-2.73679016	0.006204185
ARHGAP27	0.563874683	-2.724077319	0.006448141
NEURL3	0.666878077	-2.695386087	0.007030711
TRIM59	0.488845364	-2.693604726	0.007068394
RNFT2	0.60398202	-2.67578728	0.007455395
MAGI3	1.912300812	2.674589875	0.007482072
XIAP	0.379219611	-2.673853075	0.00749853
COMMD3	0.343800426	-2.660472554	0.007803109
RNF149	0.342321154	-2.659143163	0.007833967
PRPF19	8.493872092	2.65333409	0.007970094
SH3RF3	1.551692143	2.623735246	0.008697136
PDZRN3	1.36849505	2.590722017	0.009577482
MSL2	0.298366372	-2.587235504	0.009674944
MKRN1	0.196858132	-2.584563297	0.009750241
VCPIP1	0.362229804	-2.564772756	0.01032434
HECW1	2.069361494	2.552587072	0.010692618
TRIM67	0.000749039	-2.52324762	0.011627649
TCERG1	0.367830811	-2.512356198	0.011992797
TRIM11	0.424935308	-2.487713795	0.012856715
MDM4	0.464945395	-2.472965302	0.013399715
TRIM43	3.046667553	2.402993891	0.016261459
RNF40	2.909394697	2.402955398	0.016263171
TRIM71	1.744550157	2.391457112	0.016781644
LONRF3	0.599242366	-2.384551352	0.017099961
TRIM8	0.31135365	-2.382704785	0.01718597
PIAS4	0.272708603	-2.377976433	0.017407938
ZNRF2	0.459507771	-2.371931101	0.01769539
IQGAP1	3.14122546	2.367780986	0.017895126
RNF113A	0.433337263	-2.33862043	0.019355086
USP2	1.488898333	2.329634578	0.019825473
DMD	1.390319067	2.325964665	0.020020436
USP35	0.46252193	-2.304957432	0.021168958
DGCR8	0.341224606	-2.29876867	0.021518079
RNF207	0.668750146	-2.281784979	0.022502038
CBLC	0.775237657	-2.258580671	0.023909481
CHFR	0.43570676	-2.223450209	0.026185457
RC3H1	0.425880104	-2.219710218	0.026438445
APBB1	1.367441824	2.214949318	0.026763543
CUL9	0.476594377	-2.212898995	0.02690461
FBXL22	1.404109708	2.188306669	0.028647271
ATXN3L	2.71911418	2.171398634	0.029901052
ZMIZ2	0.348903584	-2.166612756	0.030264394
RNF166	0.480018606	-2.161511955	0.030655814
CYHR1	0.40966835	-2.143757367	0.032052333
USP25	1.965178025	2.139054952	0.032431218
USP49	0.532038843	-2.135546555	0.032716392
TRIM62	0.57605269	-2.128637702	0.033284247
USP40	0.568736686	-2.124052003	0.033665795
PLEKHA7	0.695440663	-2.107344648	0.035087716
RNF215	0.509475592	-2.104882709	0.035301519
PCGF5	0.496987288	-2.101344318	0.035610752
PPIL2	0.371056974	-2.100191618	0.035711988
PJA2	2.167175736	2.065204603	0.038903645
RNF114	0.324607543	-2.054464965	0.039930711
NFXL1	0.549405066	-2.040811245	0.041269592
USP21	0.471745081	-2.02846173	0.042513145
RNF20	2.409546841	1.984910979	0.047154377
PPP1R11	0.230622759	-1.983533342	0.047307887
RNF7	0.223156923	-1.981407874	0.047545551
SAV1	2.035287959	1.971818179	0.048630366
OTUD5	0.220520998	-1.967136903	0.04916743
PCGF1	0.422850686	-1.950064879	0.051168387
VPS18	2.559868845	1.945785637	0.051680495
USP5	3.554670942	1.942673615	0.052055606
PRAM1	0.632532036	-1.93257186	0.053288962
USP6	0.205300631	-1.927107561	0.053966227
APBB3	0.577595555	-1.921451872	0.054674764
MYSM1	0.609243335	-1.920948705	0.054738175
WDSUB1	0.474879033	-1.918061666	0.055103192
USP37	1.552732515	1.915295133	0.055454876
PDZRN4	1.296222307	1.914974125	0.055495804
VPS8	0.434584112	-1.90436961	0.056862064
RNF144A	1.472536056	1.892379692	0.05844041
TRIM36	1.491110341	1.886824555	0.059183927
USP30	0.493011448	-1.873781286	0.060960577
RCHY1	0.478620195	-1.870410933	0.061426775
RNF216	2.176539413	1.821064481	0.068597056
TRIM49	2.704542869	1.813209174	0.069799565
MIB2	0.520577159	-1.801573589	0.07161252
TRIM65	2.015145784	1.800288382	0.071815114
PRPF8	2.678720166	1.797883967	0.072195397
PRPF40A	0.391288823	-1.797872964	0.072197141
PQBP1	0.380839836	-1.793052403	0.072964545
UCHL5	2.116592268	1.787544015	0.073849605
BIRC8	3.29E-13	-1.7861018	0.074082777
NAIP	2.401475446	1.76575144	0.077437559
FBXO47	0.038590974	-1.762810879	0.077932392
USP32	1.718239426	1.746706652	0.080688236
BAG3	2.027273879	1.746245931	0.080768227
RNF222	1.523592664	1.745009391	0.080983234
UBE4B	2.062991119	1.742986213	0.081336023
TRIM55	0.399056698	-1.741162597	0.081655081
UBR2	0.446336339	-1.701600412	0.0888303
TRIM60	14649.51848	1.690317642	0.090967202
HERC4	0.524125547	-1.685729682	0.091847877
RNF39	0.781153682	-1.67859271	0.093231448
BRAP	0.390398337	-1.664506139	0.096011325
PRPF40B	0.62937424	-1.656006983	0.097720405
RNF14	0.44444241	-1.655182113	0.097887562
CBLL1	0.488741143	-1.652339352	0.098465391
RNF43	0.815610912	-1.649459584	0.099053517
MIB1	1.740695849	1.636916631	0.10164789
TRIM25	0.606827423	-1.625863105	0.10397878
MRPL49	2.576740337	1.624691533	0.104228302
RNF150	1.277320718	1.622183139	0.104764141
KEAP1	0.346545974	-1.621278413	0.104957943
USP53	0.670853617	-1.619193522	0.105405631
ZRANB1	1.568722676	1.614120703	0.106501248
HECTD1	1.853526896	1.596477656	0.11038219
RSPRY1	0.476488421	-1.586477463	0.112631041
UTRN	1.34744687	1.585309207	0.112896098
HERC3	1.421297761	1.572207456	0.115902447
RNF128	0.871333202	-1.56463694	0.117668062
ZMIZ1	0.604602752	-1.56116079	0.118485818
MEX3D	0.594927889	-1.546935819	0.121878723
MGRN1	0.470896728	-1.542595756	0.122928889
TRIM21	0.640395551	-1.540004703	0.123559207
BFAR	2.720438241	1.537771021	0.124104612
UBE3C	1.983403093	1.531332937	0.125687129
OTUD1	0.698351423	-1.521672706	0.12809111
TRIM4	0.5810324	-1.508619462	0.131396058
DTX3L	0.659292091	-1.496231314	0.134593387
NEDD4	1.43928118	1.485801027	0.137331758
ARHGAP12	0.661834901	-1.477699597	0.139488202
RBBP6	0.524910759	-1.476556941	0.139794441
NHLRC1	0.760418899	-1.472294542	0.140941357
TRIM58	1.438652681	1.46434541	0.143099596
RNF126	0.507226644	-1.461723359	0.143817034
SIAH1	0.579002428	-1.452984589	0.146228033
MKRN2	0.547287068	-1.450702227	0.146862795
HERC2	1.665678153	1.446769147	0.147961591
HECTD2	0.664599161	-1.44518628	0.148405569
RNF11	2.269232327	1.439758588	0.149935711
TTC3	1.675927805	1.434099951	0.151543742
TRIM63	1.260521924	1.424709113	0.154241304
RNF19B	1.592547217	1.416835289	0.15653109
WWC1	0.75506065	-1.415332912	0.15697091
FBXO32	1.291120544	1.412630862	0.15776429
UBE2W	0.56165399	-1.410976809	0.158251452
RNF125	0.740459016	-1.404445573	0.160186208
RNF130	1.353869414	1.402576083	0.160743288
LNX1	0.785496767	-1.401066235	0.161194268
ARHGAP9	0.823774864	-1.396103719	0.162683264
USP31	0.721464124	-1.394500299	0.163166579
NFX1	0.559241107	-1.376996232	0.168513413
USP44	0.722465103	-1.366312754	0.171840819
TRIM69	0.714045141	-1.356105305	0.175065665
RNF213	0.717084566	-1.342979483	0.179278617
MEX3A	0.845664783	-1.342837479	0.179324605
TRIM46	0.751716651	-1.332586458	0.182667552
DTX1	1.212881583	1.320721035	0.186594398
UBE2Q2	1.68203962	1.31316318	0.189127968
ZNRF1	0.656250785	-1.311320525	0.189749497
PLEKHA5	0.71393482	-1.302101649	0.19288164
MNAT1	1.614354159	1.302022131	0.19290882
RNF169	1.327291784	1.299921687	0.193627811
OTUD6A	458.162621	1.297530889	0.194448584
CCNF	0.721435687	-1.293236863	0.19592915
BIRC2	0.613182066	-1.29109658	0.19667019
RNF122	1.365906007	1.281077402	0.20016648
OTUD7A	1.718857185	1.274373885	0.202530943
RNF181	0.426482539	-1.26998392	0.204090358
RNF180	1.308715338	1.266909091	0.205187798
USPL1	0.603769125	-1.259897897	0.207706198
TRIM24	0.763036635	-1.253008015	0.21020279
TRIP12	1.814822066	1.252769955	0.210289439
CBLB	0.676168467	-1.244977855	0.21313989
TRIM37	1.537918062	1.234233071	0.217116068
RFPL3	0.11804536	-1.20646167	0.22763953
PIAS1	1.53850973	1.202210199	0.229282099
MYCBP2	1.370521317	1.201906686	0.229399684
NEDD8	2.085995134	1.195454715	0.231909419
TRIM45	0.783562	-1.18220038	0.237126202
SH3RF1	0.715375877	-1.168751466	0.24250378
RNF170	0.66671642	-1.168520013	0.242597071
PIAS2	1.432902865	1.163571991	0.244597508
JOSD2	0.642857664	-1.162449764	0.245052819
RNF214	1.661593609	1.153792505	0.248585248
RNF141	1.481646638	1.150366953	0.249992765
DCST1	0.690287488	-1.142760384	0.253138091
TRAF7	1.938310955	1.136437855	0.25577336
USP1	1.428081532	1.13446312	0.256600335
MKRN3	1.192661698	1.126907512	0.259781587
TOPORS	0.656974036	-1.126329651	0.260026011
WBP4	1.652506271	1.1255553	0.260353798
STUB1	1.871625004	1.124230044	0.260915447
USP6NL	1.343213381	1.121184299	0.262209421
HLTF	0.700724588	-1.110083957	0.26696285
LNX2	0.723017236	-1.109323213	0.267290775
PML	0.713939668	-1.102689585	0.270161991
HECW2	1.32050054	1.100563763	0.271086564
TRIM22	0.854600434	-1.099104312	0.271722569
RNF186	0.865716405	-1.097030238	0.272628174
UNK	0.638808703	-1.086655643	0.277189024
TRIM33	0.674036466	-1.078086798	0.280995023
ARIH2	0.581282528	-1.07749188	0.281260576
TRIM2	0.841728892	-1.075973525	0.281939097
USP20	0.62402789	-1.075909333	0.281967807
SETD2	0.62949798	-1.058748807	0.289714193
PIN1	0.596125514	-1.058092017	0.290013493
RNF145	1.299839286	1.057860532	0.290119031
PSMD7	1.862830642	1.056558461	0.290713147
WWOX	1.272984158	1.042354267	0.297247461
RNF5	0.597740933	-1.037372093	0.299562479
TRIM3	1.383051603	1.037001401	0.299735204
ZNRF3	1.955462252	1.036821597	0.299819008
CBL	1.333157411	1.019588463	0.307923679
USP19	0.591155308	-1.005153008	0.314823179
USP22	1.450911992	1.00088174	0.316883985
RNF212	1.270569263	0.999932211	0.317343315
ZSWIM2	0.019938733	-0.997579372	0.318483368
BIRC7	0.823491014	-0.988478918	0.322918155
USP9Y	0.895463219	-0.98760013	0.323348523
RAD18	0.76790746	-0.983828174	0.325200004
USP42	0.722700805	-0.982261161	0.325971203
PCGF2	0.713862385	-0.971494397	0.331302142
RNF148	0.586852827	-0.97016333	0.331965086
RFPL1	0.109235023	-0.962957954	0.335568624
USP18	0.854519765	-0.96242463	0.335836346
TRIM10	0.493181578	-0.955973777	0.339085483
WWC2	1.221852825	0.949767587	0.342230359
CEP164	1.462593607	0.941954239	0.346216069
COPS6	1.982382686	0.932141701	0.351263299
HERC6	0.872951087	-0.931891606	0.351392546
TRAIP	0.810549541	-0.916220638	0.359551183
TRIM5	0.768680535	-0.907842006	0.363961701
STAMBP	0.621315645	-0.906218733	0.36482009
YAP1	1.35324278	0.878809767	0.37950443
TRIM7	1.123965225	0.876789475	0.380600997
UBE2D4	0.738722868	-0.876190095	0.3809267
RNF32	0.770263201	-0.872934441	0.382698812
MEX3C	1.35545556	0.869911899	0.384348552
RNF167	1.780158839	0.865674388	0.386668749
USP34	1.208426862	0.8619071	0.388738642
UBR7	1.435704632	0.861180287	0.389138756
ANKIB1	0.701080778	-0.859104171	0.390283046
RNF8	0.681918715	-0.858327337	0.390711738
PIAS3	1.335827252	0.857530951	0.391151517
MALT1	1.254741578	0.850366832	0.395121171
USP51	1.224526694	0.842221542	0.399663958
NEDD4L	0.847953844	-0.837443519	0.402343312
RNF151	0.430789613	-0.835542585	0.40341228
UBR4	1.371751788	0.835234073	0.403585929
TRAF2	0.748807895	-0.834615596	0.403934178
DTX3	1.186860942	0.834169479	0.404185488
TRIM54	1.195913284	0.832656749	0.405038344
API5	0.618788184	-0.832623793	0.405056936
WWP2	0.681507661	-0.826161528	0.408712469
UCHL3	0.757920484	-0.821212831	0.411525049
RNF4	0.647961661	-0.817704194	0.413526115
RNF146	0.708190599	-0.811898791	0.416849709
TRIM72	1.255317177	0.809963367	0.41796123
RBX1	0.607775697	-0.808335563	0.418897435
SMURF2	0.7394841	-0.808129495	0.41901604
USP15	0.720981767	-0.80464683	0.42102351
BRCC3	0.75900378	-0.794049758	0.427166465
MEX3B	1.138847163	0.785854646	0.431952648
RNF182	1.120792333	0.778223505	0.436437262
USP12	1.31380555	0.774504681	0.438632401
USP33	0.700881067	-0.764280126	0.444700326
OTUD6B	0.782263238	-0.763966344	0.444887299
BMI1	0.745694105	-0.749526747	0.453539784
TRIM41	0.733545998	-0.744626351	0.456497634
RNF17	0.520578508	-0.742201229	0.457965424
UNKL	0.807038695	-0.735850257	0.461821832
UHRF2	0.794964929	-0.735132076	0.462259061
TRIM50	1.875745241	0.734167124	0.462846887
RNF41	1.453443615	0.732241333	0.46402128
RNF6	0.748291811	-0.726927442	0.467270406
ZNRF4	39.9464142	0.725125274	0.468375181
RNF139	1.476807611	0.718262637	0.472595363
RNF25	0.69770324	-0.714998088	0.474610225
RFPL4B	1.201309703	0.710837315	0.477185054
USP27X	0.793527432	-0.708790141	0.478454716
USP43	0.869632071	-0.705510077	0.480492863
RNF183	0.886941705	-0.703625009	0.481666333
CNOT4	0.708953199	-0.701898256	0.482742617
FRMPD4	0.732699631	-0.698666443	0.48476051
TRIM23	1.276385114	0.696468694	0.486135356
OTUB1	0.660310056	-0.692831514	0.488415293
ATXN3	0.714234295	-0.691918238	0.488988677
USP4	0.754622777	-0.686654411	0.492300532
FBXW10	1.459706896	0.682199412	0.495112866
UBR1	1.250170365	0.676494736	0.498726587
HECTD3	0.670285558	-0.675960252	0.499065882
USP7	1.355935765	0.675173454	0.49956557
TRIM47	1.132501184	0.67347913	0.500642522
AMFR	1.470845578	0.671140591	0.502130971
TRIM34	0.75242123	-0.66581283	0.505530743
BAP1	1.453643142	0.663342044	0.507111515
NSMCE2	1.361062995	0.658200909	0.510409041
OTUD7B	0.809474433	-0.651702278	0.514593253
RNF208	0.885716969	-0.641394106	0.521266662
IQGAP2	1.116000924	0.63909518	0.522761015
TRIM15	0.857842431	-0.63735145	0.523895945
CGRRF1	0.788566733	-0.633495783	0.526409934
RNF113B	0.718548402	-0.631493365	0.527717986
RFPL4A	0.373144181	-0.622199275	0.533810843
RNF185	1.408647271	0.621566991	0.534226632
WWP1	0.808586626	-0.617856029	0.536670246
RNF10	0.59420165	-0.614466515	0.538907094
PHRF1	0.750058867	-0.609059007	0.542485328
MID2	1.168965509	0.608856982	0.54261924
RNF157	1.084739477	0.598479797	0.549519835
USP14	1.291997758	0.586004751	0.557872322
TRIM35	1.213921677	0.567782375	0.570182749
PARP11	1.118639863	0.566169938	0.571278264
UBE4A	1.212476935	0.564257735	0.572578741
CYLD	0.853322336	-0.557144994	0.577428368
PJA1	1.173421409	0.551917184	0.581005095
TRIM28	1.474007214	0.551148172	0.581532105
UBE3A	1.267514309	0.550371579	0.582064538
BIRC3	0.93599539	-0.531673471	0.594952169
RNF133	0.69262738	-0.525007914	0.59957769
USP10	0.748014113	-0.519642977	0.603312438
RNF144B	0.913504338	-0.515996363	0.605856949
BIRC5	1.112315642	0.515011869	0.606544726
USP28	1.192046314	0.508076427	0.611399746
VPS41	1.260682161	0.505836611	0.612971355
SH3RF2	0.936734333	-0.505474311	0.613225737
USP26	2.382417758	0.502872056	0.615054229
RAG1	0.89515929	-0.500883235	0.616453302
ZNF598	0.768035134	-0.500726108	0.616563895
BARD1	1.13184269	0.487185977	0.626126542
UBOX5	0.817764229	-0.484876518	0.62776394
HERC1	1.185890991	0.484071081	0.628335424
TRIM42	0.007678303	-0.481100973	0.630444736
CCNB1IP1	0.811737389	-0.473511281	0.635848455
TRIM32	0.853829936	-0.471545614	0.637251154
UBE2U	0.717747861	-0.471534298	0.637259233
TRIM40	0.557033242	-0.464021291	0.642632492
USP9X	1.224560126	0.459077093	0.646178805
USP8	1.201088028	0.457659635	0.647196992
USP29	0.001372594	-0.456664685	0.647912078
PCIF1	1.303168018	0.444138883	0.656942176
USP38	0.839534924	-0.44379576	0.657190254
RING1	0.776852043	-0.430726572	0.666667196
KCMF1	0.770734953	-0.420931596	0.673805033
OTUB2	1.095307652	0.417687569	0.676175562
USP50	0.544778926	-0.415642587	0.677671559
YOD1	0.8859029	-0.414270044	0.67867635
RNF135	0.845269993	-0.39698909	0.691375506
LMO7	1.073637443	0.386964692	0.698782347
LONRF1	0.916419282	-0.378417435	0.705120519
UBR3	1.141596034	0.366782387	0.713781346
CBX4	1.176954507	0.365890038	0.71444713
LRSAM1	0.850047445	-0.36571704	0.714576229
RNF168	1.138560044	0.350329308	0.726091573
SPOP	1.183822856	0.348804424	0.727236142
HACE1	1.097322022	0.339146203	0.734499594
DRP2	1.130488242	0.335641098	0.737141528
PHF7	0.915034803	-0.328529795	0.74251112
RNF121	1.168343286	0.327061843	0.743621111
USP45	0.886641984	-0.326973299	0.743688081
RFPL2	1.159633501	0.324390697	0.745642262
BRCA1	1.073051599	0.320124671	0.748873824
STXBP4	1.109441452	0.319054113	0.749685479
UBR5	0.892859571	-0.3175562	0.750821603
TRAF6	0.895383176	-0.316142058	0.751894685
ENC1	0.926661928	-0.308995657	0.75732483
MUL1	1.194790145	0.302621504	0.762178325
RC3H2	1.104724008	0.291767106	0.770464697
TRIM17	0.966327733	-0.289131892	0.772480449
RNF115	1.131693071	0.285592321	0.775190386
HERC5	1.038191363	0.282815455	0.777318306
UBE2G2	0.863269356	-0.273054024	0.784811688
RNF123	1.100499531	0.268846721	0.788047639
SHPRH	1.074773694	0.264456437	0.791428228
NCCRP1	0.978909738	-0.257926921	0.796463308
RNFT1	0.928197145	-0.25448741	0.79911903
TRIM61	0.891258018	-0.251434019	0.801478569
MDM2	0.948001913	-0.248505034	0.803743676
RNF24	1.072891011	0.24634066	0.805418537
RNF111	0.917871254	-0.244513411	0.806833217
RNF112	1.057356006	0.242163911	0.808653157
RAPSN	0.962502185	-0.235250585	0.814014247
SIAH2	1.131833483	0.233622327	0.815278193
RNF175	0.934779711	-0.227676881	0.819897446
RNF13	0.892819435	-0.225927801	0.821257574
HUWE1	1.119819558	0.224438569	0.822416063
RNF38	0.929513112	-0.219444072	0.826304142
ARIH1	0.90321716	-0.21703016	0.828184841
RNF220	0.885379827	-0.215724065	0.829202842
RNF152	0.968085797	-0.185994626	0.852448976
PSMD14	0.921676496	-0.182170463	0.855448952
USP39	0.894907885	-0.178688758	0.858182097
UBE3B	0.918376875	-0.175272479	0.860865535
USP16	0.92474935	-0.172702924	0.862884946
TRIM6	1.025174038	0.170335167	0.864746556
TNFAIP3	1.028885402	0.167530035	0.866953017
SYVN1	0.906889289	-0.165225621	0.8687664
TCERG1L	1.045425567	0.164331776	0.869469968
TRIM13	0.961717316	-0.164144404	0.869617466
DZIP3	0.955733619	-0.159725234	0.873097522
USP11	0.932895788	-0.158826263	0.873805756
ZFPL1	1.067038084	0.155931031	0.876087385
LONRF2	0.973142587	-0.153217184	0.878227007
USP24	0.938839131	-0.146404455	0.88360211
RNF31	1.04718964	0.144123077	0.885403282
RFWD3	0.952993955	-0.137654807	0.890513238
PEX10	1.062765796	0.136281147	0.891599028
UBE2H	0.930400702	-0.123382732	0.90180403
APBB2	1.028367954	0.109280946	0.912979659
TRIM68	0.972299057	-0.108613083	0.913509383
MAGI1	0.982419745	-0.105940845	0.915629286
USP48	0.950527841	-0.091352625	0.927212404
MAP3K1	1.021715141	0.088745986	0.929283785
TRAF3	0.974588855	-0.083049462	0.933812211
USP46	1.018235756	0.071627494	0.94289836
UHRF1	1.012507602	0.066021039	0.947361075
JOSD1	1.034048898	0.062788788	0.949934694
WAC	1.034066572	0.061224744	0.951180224
RFFL	1.015367699	0.058900602	0.953031278
VPS11	1.027023899	0.051733035	0.958741414
PCGF6	0.985494806	-0.039423333	0.968552877
MID1	1.006958023	0.035604453	0.971597757
SMURF1	0.985310285	-0.032838993	0.973802983
RNF2	0.987044022	-0.030275449	0.975847376
BIRC6	1.010252063	0.029162791	0.976734757
USP54	1.006824917	0.026926522	0.978518339
ANAPC11	0.987967989	-0.023454869	0.981287438
OTUD4	1.007389814	0.020616625	0.983551478
USP47	0.991572495	-0.016524502	0.986815955
RNF138	0.99551273	-0.014279599	0.988606915
RNF165	1.002365269	0.010389249	0.991710728
ITCH	0.995617313	-0.009937238	0.992071361
MAGI2	0.998515485	-0.006294883	0.994977443
TRIM64	4.44E-80	-0.004765844	0.996197421
